# Supplementary material for: Onabotulinumtoxina in the Prevention of Migraine in Pediatric Population: A Systematic Review
Source: Toxins (Basel). 2024 Jun 28;16(7):295. doi: 10.3390/toxins16070295 (PMC11281299; doi:10.3390/toxins16070295)
Supplement: Supplementary file 1 [file toxins-16-00295-s001.zip]

Archive with 1 entries (1 files):
- toxins-2998821-supplementary.pdf
